# Supplementary material for: Glucocorticoids Induce an Opposite Metabolic Switch in Human Monocytes Contingent upon Their Polarization
Source: Biomolecules. 2025 Oct 7;15(10):1422. doi: 10.3390/biom15101422 (PMC12564316; doi:10.3390/biom15101422)
Supplement: Supplementary file 1 [file biomolecules-15-01422-s001.zip]

Archive with 1 entries (1 files):
- biomolecules-3887028-supplementary.pdf
